# Supplementary material for: The architecture of the SARS-CoV-2 RNA genome inside virion
Source: Nat Commun. 2021 Jun 24;12:3917. doi: 10.1038/s41467-021-22785-x (PMC8225788; doi:10.1038/s41467-021-22785-x)
Supplement: Supplementary file 2 — Supplementary Data1 [file 41467_2021_22785_MOESM2_ESM.xlsx]

## Sheet: Sheet1
Supplementary Data 1. RNA topological domains in the SARS-CoV-2 genome.
Domain	Start	End
Domain1	1	780
Domain2	781	1840
Domain3	1841	1920
Domain4	1921	2500
Domain5	2501	3250
Domain6	3251	3480
Domain7	3481	3760
Domain8	3761	4330
Domain9	4331	4940
Domain10	4941	5970
Domain11	5971	6650
Domain12	6651	6740
Domain13	6741	7260
Domain14	7261	8320
Domain15	8321	8950
Domain16	8951	9600
Domain17	9601	9910
Domain18	9911	11220
Domain19	11221	12180
Domain20	12181	13370
Domain21	13371	13560
Domain22	13561	14630
Domain23	14631	15270
Domain24	15271	15330
Domain25	15331	16410
Domain26	16411	17000
Domain27	17001	17550
Domain28	17551	18220
Domain29	18221	18910
Domain30	18911	19600
Domain31	19601	20120
Domain32	20121	20910
Domain33	20911	21730
Domain34	21731	22400
Domain35	22401	23040
Domain36	23041	23100
Domain37	23101	23670
Domain38	23671	24360
Domain39	24361	24990
Domain40	24991	25670
Domain41	25671	26370
Domain42	26371	26520
Domain43	26521	26670
Domain44	26671	26730
Domain45	26731	26870
Domain46	26871	27380
Domain47	27381	29540
Domain48	29541	29620
Domain49	29621	29903
