# Supplementary material for: The architecture of the SARS-CoV-2 RNA genome inside virion
Source: Nat Commun. 2021 Jun 24;12:3917. doi: 10.1038/s41467-021-22785-x (PMC8225788; doi:10.1038/s41467-021-22785-x)
Supplement: Supplementary file 3 — Supplementary Data 2 [file 41467_2021_22785_MOESM3_ESM.xlsx]

## Sheet: Sheet1
Supplementary Data 2. List of 62 interactions spanning more than 2.5 kb.
5’ arm		3’ arm		Number of supporting COMRADES reads (unique)	Co-variants
Start	End	Strat	End
380	410	24170	24200	0
1040	1070	5570	5600	4
10110	10140	25280	25310	1
10490	10520	13360	13390	10
12180	12210	14700	14730	13
2930	2960	21700	21730	2
25510	25540	29860	29890	0	25517:29861
7990	8020	22670	22700	0
14550	14580	17420	17450	3
17350	17380	25190	25220	2
1100	1130	7180	7210	7
1410	1440	10920	10950	6
26860	26890	29840	29870	4	26873:29868
3130	3160	6940	6970	1
12760	12790	15410	15440	37
1460	1490	24450	24480	0
10500	10530	13360	13390	12
3690	3720	7620	7650	2
7290	7320	10310	10340	17
15310	15340	18570	18600	2	15324:18589
21600	21630	24210	24240	3
1180	1210	29330	29360	6
7020	7050	24970	25000	3
25660	25690	29740	29770	2
7300	7330	10870	10900	9
7510	7540	29590	29620	1
6740	6770	26220	26250	0
19810	19840	24540	24570	0
3090	3120	9630	9660	0
3130	3160	22100	22130	2
50	80	4000	4030	9
860	890	3680	3710	5
3240	3270	14820	14850	2
26860	26890	29860	29890	0	26873:29868
1410	1440	10930	10960	10
18540	18570	21090	21120	203
7040	7070	15410	15440	1
22980	23010	25660	25690	4
6080	6110	9600	9630	0
8100	8130	28610	28640	4
26850	26880	29860	29890	2	26873:29868
1440	1470	4690	4720	3
9670	9700	19800	19830	8
7970	8000	25070	25100	2	7979:25088
3960	3990	8340	8370	1
2780	2810	7200	7230	2
1410	1440	29070	29100	10
7550	7580	10580	10610	4
12070	12100	25760	25790	0
25690	25720	29710	29740	2
7810	7840	10950	10980	14
10420	10450	14980	15010	0
1390	1420	18630	18660	8	1401:18646
26960	26990	29870	29900	0
18550	18580	21090	21120	147
4690	4720	26990	27020	2
3100	3130	9610	9640	0
2600	2630	7520	7550	6
8480	8510	13270	13300	20
26860	26890	29850	29880	4	26873:29868
6480	6510	26600	26630	5
21690	21720	29500	29530	1
