# Supplementary material for: The architecture of the SARS-CoV-2 RNA genome inside virion
Source: Nat Commun. 2021 Jun 24;12:3917. doi: 10.1038/s41467-021-22785-x (PMC8225788; doi:10.1038/s41467-021-22785-x)
Supplement: Supplementary file 4 — Supplementary Data 3 [file 41467_2021_22785_MOESM4_ESM.xlsx]

## Sheet: Sheet1
Supplementary Data 3. List of co-variant base pairs among 429 non-redundant coronavirus genomes.
5' position	3' position	5' nucleotide	3' nucleotide	Frequencey
46	58	A	U	247
47	57	U	A	212
88	123	G	C	214
101	111	G	U	240
102	110	G	C	250
151	293	C	G	244
192	214	G	C	138
198	207	G	C	131
199	206	G	C	142
229	251	A	U	254
236	245	G	C	160
254	261	C	G	216
302	343	C	G	241
348	397	U	A	212
355	388	C	G	189
629	640	C	G	209
651	725	A	U	154
654	722	G	C	137
760	819	U	A	187
778	798	U	A	193
784	791	C	G	194
785	790	A	U	223
863	2400	U	A	214
1067	1093	G	C	194
1072	1088	A	U	250
1101	1289	C	G	213
1185	1200	C	G	228
1208	1271	A	U	165
1509	1551	G	C	149
1520	1543	A	U	193
1526	1536	G	U	225
1528	1534	C	G	163
1529	1533	U	G	156
1599	1609	G	C	153
1685	1698	G	C	174
1713	1730	C	G	199
2285	2298	A	U	173
2315	2379	A	U	113
2382	2397	G	C	130
2469	2496	C	G	257
2470	2495	C	G	231
2471	2494	C	G	185
2477	2488	G	C	161
2501	2519	A	U	173
2504	2516	C	G	226
2524	3144	A	U	232
2537	3133	U	A	247
2570	2604	C	G	196
2583	2591	C	G	83
2668	2809	C	G	288
2709	2761	U	A	184
2715	2754	G	U	152
2718	2751	G	C	186
2723	2742	C	G	201
2775	2793	A	U	242
2778	2790	G	C	128
2862	2867	C	G	210
2931	3111	U	A	163
3015	3077	C	G	212
3018	3074	C	G	213
3043	3051	U	A	143
3153	3411	G	C	148
3156	3202	C	G	164
3158	3200	A	U	254
3159	3197	C	G	195
3173	3182	C	G	149
3328	3347	G	U	210
3356	3363	U	A	130
3372	3402	A	U	233
3376	3398	U	A	180
3384	3390	U	A	227
3429	3452	C	G	248
3432	3449	U	A	104
3433	3448	G	C	226
3435	3446	U	G	54
3438	3443	U	G	97
3478	3506	U	A	215
3484	3499	A	U	169
3485	3498	G	C	101
3515	3596	C	G	215
3611	3641	C	G	193
3743	3759	C	G	245
3816	4281	A	U	85
4033	4082	U	G	182
4094	4111	A	U	244
4095	4109	C	G	238
4100	4104	U	A	271
4115	4127	C	G	201
4195	4217	U	A	284
4447	4462	A	U	132
4449	4460	C	G	140
4650	4688	C	G	213
4656	4680	G	C	250
4848	4935	U	A	233
4895	4912	U	A	256
4901	4907	C	G	254
4973	4993	G	C	194
5001	5019	U	A	198
5023	5031	G	C	213
5102	5135	C	G	190
5108	5130	G	C	201
5250	5265	A	U	188
5253	5262	G	C	186
5278	5289	U	A	130
5309	5334	A	U	228
5311	5333	A	U	208
5346	5375	C	G	149
5388	5451	C	G	124
5403	5441	U	G	148
5453	5474	G	C	188
5544	5558	C	G	137
5631	5646	G	C	166
5740	5769	U	A	129
5748	5761	C	G	203
5781	7455	U	A	216
5797	5845	U	A	254
5799	5843	U	A	193
5931	7417	G	C	157
5934	7414	C	G	209
5965	5982	U	A	198
6008	6543	G	C	181
6009	6542	U	A	236
6021	6532	C	G	210
6039	6050	U	A	173
6041	6048	G	U	221
6042	6047	A	U	197
6147	6209	C	G	186
6155	6201	A	U	207
6165	6189	U	A	120
6174	6180	U	A	248
6219	6251	U	A	191
6230	6241	C	G	148
6270	6297	C	G	157
6312	6404	C	G	254
6318	6349	C	G	206
6332	6339	A	U	59
6366	6386	A	U	246
6461	6487	G	C	231
6470	6480	A	U	117
6471	6479	C	G	153
6578	6589	C	G	169
6626	7275	A	U	175
6629	7272	C	G	247
6633	6694	C	G	155
6634	6693	U	A	240
6640	6687	U	A	160
6647	6681	G	C	168
6649	6679	U	A	174
6771	7255	U	A	105
6774	7252	C	G	213
6798	6827	A	U	241
6799	6826	A	U	220
6837	7022	A	U	272
6840	7019	C	G	253
6855	6879	C	G	228
6900	6984	A	U	132
6986	7006	G	C	230
6987	7005	G	C	189
7031	7149	A	U	157
7032	7148	A	U	176
7221	7246	C	G	241
7222	7245	U	G	190
7225	7242	U	A	206
7476	7504	G	C	20
7671	7680	U	A	90
7827	7842	U	A	201
7865	7875	G	C	249
8169	8192	C	G	218
8170	8191	A	U	263
8172	8189	C	G	233
8267	8286	G	U	111
8270	8282	A	U	179
8273	8279	U	A	39
8350	8370	U	A	44
8380	8907	A	U	122
8382	8905	G	C	236
8544	8549	U	G	176
8567	8631	A	U	173
8570	8628	U	A	192
8576	8622	A	U	171
8672	8679	U	A	206
8673	8678	C	G	187
8697	8735	C	G	253
9330	9401	A	U	162
9414	9447	G	C	155
9459	9524	U	A	56
9486	9495	A	U	107
9666	9729	C	G	110
9683	9710	A	U	168
9851	9866	G	C	100
9891	9923	C	G	136
10400	10619	G	C	59
10881	10890	U	G	33
10992	11011	U	G	112
11079	11088	U	A	166
11241	11329	G	U	137
11281	11291	U	G	239
11346	11370	U	A	114
11351	11364	A	U	223
11390	11411	U	A	177
11394	11405	C	G	169
11439	11457	A	U	197
11889	11899	U	A	110
11967	12019	C	G	109
12206	12215	A	U	156
12707	12729	G	C	206
12708	12728	C	G	240
12735	12750	G	C	162
12930	12965	G	U	62
12938	12957	G	U	154
13167	13529	A	U	140
13169	13527	A	U	196
13206	13230	C	G	23
13561	14660	A	U	123
15291	15298	G	C	14
15928	15962	C	G	9
17045	17265	A	U	12
17163	17170	C	G	190
17273	17281	U	A	14
17323	17341	U	G	97
17680	17695	C	G	121
18125	18140	U	A	34
18887	18913	A	U	13
19084	19088	A	U	170
19604	19613	C	G	78
19670	19694	G	C	91
19892	19909	A	U	63
19967	20008	G	C	218
20103	20127	U	A	253
20109	20118	U	A	107
20611	20616	C	G	154
20962	21688	G	U	89
21133	21238	C	G	241
21157	21209	G	U	201
21164	21200	U	A	9
21337	21348	A	U	35
21338	21347	A	U	34
21359	21375	C	G	94
21409	21425	C	G	163
21415	21419	A	U	55
21451	21476	G	C	140
21458	21469	U	A	50
21548	21579	A	U	109
21591	21599	U	A	230
21650	21664	A	U	232
21719	21811	G	C	180
21720	21810	A	U	168
21724	21805	G	C	265
21725	21804	U	A	80
21726	21801	U	A	250
21742	21785	C	G	191
21818	21825	U	A	217
21819	21824	U	G	136
21962	22017	C	G	283
22041	22070	A	U	285
22050	22059	C	G	236
22134	22209	A	U	98
22155	22164	A	U	210
22230	22262	U	A	105
22235	22257	C	G	232
22236	22256	C	G	158
22341	22346	C	G	235
22351	22367	A	U	234
22353	22365	C	G	147
22356	22362	A	U	250
22393	22399	A	U	266
22476	23016	C	G	270
22485	22500	U	A	129
22563	22611	A	U	207
22680	22698	C	G	149
22719	22767	A	U	123
22799	22806	G	C	223
22932	22968	G	C	219
23031	23668	U	A	252
23033	23666	C	G	258
23118	23135	A	U	239
23272	23348	U	A	137
23274	23346	A	U	257
23281	23339	U	G	250
23355	23408	U	A	245
23367	23390	C	G	180
23412	23439	G	C	149
23413	23438	C	G	183
23417	23424	G	C	243
23578	23627	U	A	222
23583	23622	A	U	102
23653	23664	G	C	239
23690	24295	A	U	237
23868	24099	G	C	188
24018	24030	A	U	12
24191	24228	C	G	161
24257	24263	G	C	146
24563	24570	C	G	183
24790	25017	A	U	259
24917	24927	A	U	156
24948	24959	U	G	240
25019	25632	G	U	90
25020	25631	A	U	53
25021	25630	U	G	257
25022	25629	A	U	191
25070	25087	U	A	141
25230	25262	G	C	219
25239	25250	C	G	169
25295	25310	A	U	201
25331	25418	G	C	112
25342	25364	C	G	197
25471	25578	G	C	213
25474	25575	U	A	217
25476	25573	U	A	183
25489	25544	G	C	214
25491	25542	A	U	243
25492	25541	A	U	218
25494	25539	G	C	248
25498	25538	C	G	257
25503	25533	A	U	241
25582	25620	A	U	225
25583	25619	C	G	223
25584	25618	C	G	193
25586	25616	U	A	217
25593	25613	G	C	261
25674	26358	U	A	235
25781	26333	G	C	167
25820	25839	C	G	232
25981	26015	G	C	231
26140	26195	G	C	166
26213	26316	C	G	231
26219	26311	A	U	202
26278	26291	U	G	197
26391	26423	G	C	235
26402	26411	A	U	144
26637	26652	U	A	140
26926	26987	A	U	135
26950	26965	U	A	216
27012	27096	C	G	170
27029	27087	U	G	247
27043	27073	G	C	94
27048	27069	C	G	197
27374	29486	U	A	242
27378	29482	G	C	251
27379	29481	A	U	235
27385	29477	U	G	160
27392	29470	A	U	194
28341	29024	C	G	250
28403	28411	G	C	189
28437	28968	C	G	182
28451	28776	G	C	144
28457	28462	G	C	215
28524	28625	U	G	191
28532	28571	U	A	74
28534	28569	C	G	259
28544	28561	A	U	257
28545	28560	C	G	215
28547	28558	A	U	257
28593	28610	G	C	133
28668	28725	G	C	76
28799	28829	A	U	173
28806	28821	G	C	232
28808	28819	G	C	219
28856	28962	A	U	105
28875	28940	G	C	241
28879	28936	U	G	144
28883	28932	G	C	190
28985	29003	G	C	217
28986	29002	G	C	236
28987	29001	C	G	218
29044	29051	G	C	152
29213	29222	U	A	117
29215	29220	C	G	115
29255	29363	G	C	238
29321	29347	G	C	133
29324	29344	A	U	210
29423	29462	C	G	154
29425	29460	G	C	197
29427	29459	G	C	191
29428	29458	A	U	235
29434	29453	G	C	207
29505	29538	U	A	102
29548	29613	C	G	233
29564	29600	U	A	249
29565	29599	A	U	199
29566	29598	U	A	210
29634	29652	A	U	195
29635	29651	C	G	151
29636	29650	A	U	128
29637	29649	U	A	158
29640	29645	C	G	238
29661	29850	U	A	129
29664	29847	A	U	192
29669	29842	A	U	183
29670	29841	C	G	260
29671	29840	A	U	201
29674	29831	G	C	140
29675	29830	C	G	152
29676	29829	A	U	129
29680	29824	U	A	145
29684	29820	A	U	196
29689	29815	U	A	204
29695	29809	A	U	198
29696	29808	C	G	234
29697	29807	A	U	198
29698	29806	U	A	257
29699	29805	U	A	148
29700	29804	A	U	202
29701	29803	G	C	181
29702	29802	G	C	164
29703	29801	G	C	70
