# Supplementary material for: The architecture of the SARS-CoV-2 RNA genome inside virion
Source: Nat Commun. 2021 Jun 24;12:3917. doi: 10.1038/s41467-021-22785-x (PMC8225788; doi:10.1038/s41467-021-22785-x)
Supplement: Supplementary file 5 — Supplementary Data 4 [file 41467_2021_22785_MOESM5_ESM.xlsx]

## Sheet: Sheet1
Supplementary Data 4. List of co-variant base pairs among different SARS-CoV-2 strains.
5’ position	3’ position	5’ nucleotide	3’ nucleotide	Frequency
7	33	G	C	2
8	32	G	C	1
9	31	U	A	2
11	29	U	A	1
13	26	U	A	4
14	25	A	U	19
15	24	C	G	2
16	23	C	G	14
17	22	U	A	11
45	59	G	C	1
46	58	A	U	1
188	218	G	C	1
189	217	G	C	3
191	215	U	A	2
198	207	G	C	2
236	245	G	C	1
305	340	G	C	2
320	332	C	G	1
324	328	U	A	1
361	380	A	U	1
367	373	C	G	3
512	520	C	G	1
513	519	A	U	2
962	988	G	C	1
1073	1087	U	A	1
1420	1470	C	G	1
2689	2698	A	U	1
2729	2738	A	U	1
2855	2875	C	G	1
3945	3968	A	U	1
7914	7919	A	U	1
8047	8056	C	G	1
8048	8055	G	C	1
8083	8092	G	C	1
9483	9498	A	U	1
9485	9496	U	A	1
9546	9579	U	A	1
10978	11032	A	U	1
11093	11124	G	C	1
14849	14856	U	A	1
15019	15043	C	G	1
17328	17337	U	A	1
18105	18167	G	C	3
19348	19360	G	C	1
19455	19465	G	C	1
19457	19463	G	C	2
19833	19848	A	U	2
20160	20199	G	C	1
20215	20228	A	U	1
20219	20224	U	G	1
20268	20385	A	U	1
20306	20312	G	C	1
20406	20418	U	A	1
20915	20946	G	C	1
20926	20933	C	G	1
21013	21051	C	G	1
21014	21050	A	U	1
21029	21036	G	C	1
21815	21828	C	G	1
21882	21896	G	U	1
22439	22462	C	G	1
22441	22460	U	A	1
22447	22455	U	A	1
25438	25451	A	U	2
25553	25563	C	G	23
25854	25879	C	G	3
27473	27478	C	G	1
27553	27633	U	A	1
27554	27632	U	G	1
27556	27630	G	C	1
27557	27628	C	G	1
27572	27584	G	C	1
27573	27583	C	G	2
27596	27621	C	G	3
27597	27620	U	A	1
27601	27615	G	C	1
27602	27614	G	U	1
27604	27612	G	C	2
27649	27659	C	G	1
27651	27657	G	C	1
27675	27760	A	U	1
27682	27758	U	G	1
27694	27749	U	A	1
27704	27738	U	A	1
27710	27731	C	G	1
27719	27723	U	A	1
28806	28821	G	C	7
28883	28932	G	C	23
29399	29415	G	C	1
29503	29540	C	G	1
29625	29864	C	G	7
29627	29862	C	G	1
29728	29768	U	A	1
29730	29766	C	G	1
29731	29765	A	U	1
29732	29764	C	G	2
29743	29755	C	G	4
29777	29788	G	C	2
