# Supplementary material for: The architecture of the SARS-CoV-2 RNA genome inside virion
Source: Nat Commun. 2021 Jun 24;12:3917. doi: 10.1038/s41467-021-22785-x (PMC8225788; doi:10.1038/s41467-021-22785-x)
Supplement: Supplementary file 6 — Supplementary Data 5 [file 41467_2021_22785_MOESM6_ESM.xlsx]

## Sheet: Sheet1
Supplementary Data 5. List of 130 single-stranded regions in the SARS-CoV-2 genome in virion.
Region	Start	End	Predicted by Manfredonia et al.
Region1	128	142	Yes
Region2	926	939	Yes
Region3	1031	1042
Region4	1163	1172
Region5	1304	1321
Region6	1358	1368
Region7	1808	1819	Yes
Region8	1838	1847
Region9	2269	2280	Yes
Region10	2303	2313	Yes
Region11	3671	3680
Region12	3703	3715	Yes
Region13	3933	3942
Region14	4083	4092
Region15	4331	4344
Region16	4475	4484	Yes
Region17	4494	4503	Yes
Region18	4580	4590
Region19	4747	4756
Region20	4790	4800
Region21	5204	5217
Region22	6105	6115
Region23	6256	6268	Yes
Region24	6390	6403
Region25	6509	6531
Region26	6600	6611
Region27	6775	6793
Region28	6887	6899	Yes
Region29	6950	6959
Region30	6990	7002
Region31	7081	7091
Region32	7162	7171
Region33	7691	7700
Region34	7705	7716
Region35	7728	7743
Region36	8254	8263
Region37	8443	8452
Region38	8471	8480
Region39	8815	8827
Region40	9023	9033
Region41	9555	9569
Region42	9588	9599
Region43	9605	9618
Region44	10018	10030
Region45	10277	10286
Region46	10335	10344
Region47	10368	10378	Yes
Region48	11478	11487
Region49	11568	11577	Yes
Region50	11612	11621	Yes
Region51	11728	11742
Region52	11755	11765
Region53	12108	12119
Region54	12193	12202
Region55	12598	12607
Region56	12620	12630
Region57	12738	12747
Region58	12780	12796
Region59	12855	12865
Region60	12880	12889
Region61	12967	12981	Yes
Region62	13454	13468	Yes
Region63	13859	13869
Region64	13990	14005
Region65	14255	14265
Region66	14642	14652
Region67	14693	14702
Region68	15026	15036
Region69	15152	15163
Region70	15201	15210
Region71	15459	15469
Region72	15533	15542
Region73	15890	15904
Region74	16043	16053	Yes
Region75	16197	16206
Region76	16477	16488
Region77	17006	17015
Region78	17200	17209
Region79	17449	17461
Region80	17775	17789
Region81	18924	18937
Region82	19260	19271
Region83	19408	19417
Region84	19638	19655
Region85	19895	19906
Region86	20147	20157
Region87	20476	20487
Region88	20658	20667
Region89	20716	20730
Region90	20818	20833
Region91	21362	21372
Region92	21651	21663
Region93	21670	21679
Region94	21703	21717
Region95	21830	21844
Region96	23226	23235
Region97	23245	23257
Region98	23306	23317	Yes
Region99	23428	23437	Yes
Region100	23704	23720
Region101	23923	23934
Region102	23960	23974
Region103	24450	24461
Region104	24496	24505
Region105	24701	24711
Region106	24808	24817
Region107	24876	24888
Region108	25367	25379
Region109	25439	25450
Region110	25701	25719
Region111	25823	25836	Yes
Region112	26127	26137
Region113	26428	26438	Yes
Region114	26868	26885	Yes
Region115	27053	27064
Region116	27128	27148	Yes
Region117	27289	27298	Yes
Region118	27312	27326	Yes
Region119	27519	27533	Yes
Region120	28143	28156
Region121	28572	28584
Region122	28688	28711	Yes
Region123	28989	28999
Region124	29013	29022
Region125	29034	29043
Region126	29074	29089	Yes
Region127	29307	29320	Yes
Region128	29348	29359	Yes
Region129	29791	29800	Yes
Region130	29868	29903
