# Supplementary material for: The architecture of the SARS-CoV-2 RNA genome inside virion
Source: Nat Commun. 2021 Jun 24;12:3917. doi: 10.1038/s41467-021-22785-x (PMC8225788; doi:10.1038/s41467-021-22785-x)
Supplement: Supplementary file 10 — Source Data [file 41467_2021_22785_MOESM10_ESM.xlsx]

## Sheet: Fig. 4k
Fig. 4k	Relative Fluc/Rluc
	Ctrl	Ctrl-del	WT	Del
Rep1	1.02787	1.14314	0.324427	0.0572034
Rep2	1.20094	1.08139	0.252134	0.0563944
Rep3	1.08253	1.04601	0.287012	0.0485465
Rep4	0.926625	1.03455	0.25641	0.0512911
Rep5	0.93345	1.10378	0.280271	0.0510622
Rep6	0.828387	1.0108	0.23201	0.0465702

## Sheet: Fig. 7b
Fig. 7b	Viral copies in supernatant (per ml)
			Single-stranded region						Duplex region
	Mock	si-NC	si-1	si-2	si-3	si-4	si-5	si-6	si-1	si-2	si-3
Rep1	0	40255299204	6929644823	6.71323e+08	1510136621	5.43772e+08	5.813e+08	1761226506	19761484363	29272429693	38378188936
Rep2	0	50154621153	8471948498	4.07454e+08	2379133486	1766502581	5.88903e+08	3464457320	18121553546	25317893966	20489764328
Rep3	0	47629415665	9298847032	6.46567e+08	2032117302	9.00757e+08	8.24811e+08	1901469115	16111203249	18712242337	34375608384

## Sheet: Fig. 7c
Fig. 7c	Viral RNA abundance in cell (relative to GAPDH)
			Single-stranded region						Duplex region
	Mock	si-NC	si-1	si-2	si-3	si-4	si-5	si-6	si-1	si-2	si-3
Rep1	1.92e-06	15.6829	2.82505	0.0717784	0.101602	0.174838	0.0691931	6.13579	7.31206	25.9081	7.95778
Rep2	1.82e-06	16.6499	2.67871	0.0707119	0.112127	0.167211	0.0659861	6.02018	8.48947	23.3279	12.7985
Rep3	2.32e-06	18.5726	2.83409	0.0658271	0.10985	0.190545	0.0685741	6.38763	8.00982	24.5007	11.8695

## Sheet: Supplementary Fig. 1a
Original gel source data for Supplementary Fig. 1a
